# Supplementary material for: Associations between Normal Organs and Tumor Burden in Patients Imaged with Fibroblast Activation Protein Inhibitor-Directed Positron Emission Tomography
Source: Cancers (Basel). 2022 May 25;14(11):2609. doi: 10.3390/cancers14112609 (PMC9179441; doi:10.3390/cancers14112609)
Supplement: Supplementary file 1 [file cancers-14-02609-s001.zip]

Archive with 1 entries (1 files):
- cancers-1730940-supplementary.pdf
